# Supplementary material for: ACE-031, a soluble activin type IIB receptor, increases muscle mass and strength in the common marmoset (Callithrix jacchus)
Source: PLoS One. 2026 Feb 13;21(2):e0342666. doi: 10.1371/journal.pone.0342666 (PMC12904423; doi:10.1371/journal.pone.0342666)
Supplement: S1 File — (XLSX) [file pone.0342666.s003.xlsx]

## Sheet: Figure 1A
Absolute Body Weight (g)
Week	TBS					ACE-031
0	384	354	368	361		419	418	361	341	350	368	343	337
2	393	352	371	350		439	423	381	353	350	378	343	339
4	409	360	378	355		456	437	392	362	370	383	365	344
6	422	351	373	347		446	425	390	363	355	382	361	337
8	422	356	376	354		455	446	399	370	364	392	364	341
10	431	350	373	352		462	435	412	368	365	395	369	353
12	447	360	373	353		457	432	418	362	356	395	363	351
14	460	362	374	350		470	443	415	358	351	390	361	339

## Sheet: Figure 1B
Absolute Lean Body Mass (g)
Week	TBS					ACE-031
0	301.427	286.898	301.323	282.905		304.638	296.535	278.368	277.937	288.579	297.022	282.6	256.068
2	306.678	288.533	302.26	275.531		313.248	299.261	288.241	284.436	292.517	299.589	288.007	282.823
4	313.882	288.781	306.731	276.947		320.773	305.293	288.75	291.07	298.325	307.791	297.371	290.978
6	315.557	287.895	299.973	271.236		311.657	301.611	279.408	293.012	291.288	303.233	301.627	283.582
8	310.139	285.352	295.954	274.2		317.777	313.556	286.208	294.439	291.284	306.812	291.642	277
10	317.916	269.128	295.144	275.906		327.326	317.447	289.774	294.973	300.142	313.404	308.39	292.091
12	327.093	294.454	302.92	279.195		322.554	315.856	299.807	291.49	295.359	315.048	293.289	290.103
14	333.172	297.595	300.612	277.413		332.222	320.473	299.167	289.503	291.63	307.861	299.682	281.041

## Sheet: Figure 1C
Absolute Fat Mass (g)
Week	TBS					ACE-031
0	37.433	20.978	18.499	30.853		64.391	69.221	33.383	19.052	15.423	26.969	16.234	15.879
2	42.041	17.154	22.477	29.669		76.076	70.862	46.366	21.221	13.658	31.821	13.408	14.251
4	46.942	18.3375	22.5495	29.9645		82.34	74.5135	46.542	22.23	17.3235	33.0445	16.866	17.7525
6	58.702	18.727	24.695	28.4405		83.34	70.053	54.9967	24.6085	17.01	32.674	15.916	10.8705
8	59.631	17.763	26.033	29.222		78.595	68.744	57.752	23.858	16.914	32.869	19.659	15.759
10	65.2183	9.43533	27.184	28.6685		85.3253	65.1687	60.234	29.405	15.385	35.0265	18.792	15.9277
12	73.1513	17.8997	24.0433	25.1333		86.4193	65.4265	68.5233	24.6843	14.945	33.813	21.6867	17.691
14	80.2182	19.7693	25.6233	26.1833		86.889	66.624	69.0923	24.537	14.5527	32.8783	17.932	15.613

## Sheet: Figure 1D
DXA Percent Change (%)
	TBS					ACE-031
Total	-21	-27	32	-25		-4	47	13	-5	-10	27	-1	10
Legs	10	-4	23	0		2	6	15	2	3	-2	3	-5
Arms	-13	-12	-21	-3		-2	10	2	-7	-8	-4	-3	-5
Trunk	-6	-11	36	-17		-3	30	3	4	-2	34	3	23

## Sheet: Figure 1E
Body Weight Percent Change (%)
A	B	C	D	E	F	G	H	I	J	K	L
19.7917	2.25989	1.63044	-3.04709	12.1718	5.98086	14.9584	4.98534	0.285714	5.97826	5.24781	0.593472

## Sheet: Figure 1F
Lean Body Mass Percent Change (%)
A	B	C	D	E	F	G	H	I	J	K	L
10.5317	3.72839	-0.23568	-1.941	9.05497	8.07284	7.47208	4.1615	1.05743	3.64929	6.04459	9.75257

## Sheet: Figure 2C
Type II Mean Fiber Area (μm^2)
TBS	ACE-031
2121.51	2461.23
2362.59	3183.82
2030.06	3001.7
2778.68	2339.77
	2429.85
	3047.55
	2761.67
	3072.44

## Sheet: Figure 2D
Type I Mean Fiber Area (μm^2)
TBS	ACE-031
1570.29	1561.99
1130.12	2106.74
1313.09	1664.04
1229.14	1184.65
	1702.13
	1906.34
	1789.73
	2150.22

## Sheet: Figure 2E
Type II Fiber Area Distribution (%)
Bin (μm^2)	TBS	ACE-031
400	0	0
800	0.069037	0.018932
1200	2.76148	0.984476
1600	11.2185	5.6418
2000	21.2634	12.4574
2400	21.8502	16.0924
2800	16.7415	20.4847
3200	12.4612	19.3487
3600	8.14636	11.7001
4000	3.76251	7.28891
4400	1.17363	3.44566
4800	0.310666	1.28739
5200	0.138074	0.624763
5600	0	0.359712
6000	0	0.113593
6400	0	0.056797

## Sheet: Figure 2F
Type I Fiber Area Distribution (%)
Bin (μm^2)	TBS	ACE-031
400	0	0
600	0.24855	0
800	4.1425	0.677083
1000	16.0729	3.75
1200	26.512	12.2396
1400	23.4466	15.8333
1600	12.2618	15
1800	5.88235	14.2188
2000	4.39105	12.8125
2200	2.89975	8.59375
2400	2.23695	5.57292
2600	0.6628	4.42708
2800	0.4971	2.39583
3000	0.24855	2.23958
3200	0.1657	0.989583
3400	0.08285	0.572917
3600	0.1657	0.15625
3800	0.08285	0.364583
4000	0	0.104167

[truncated: 6 more sheets: Figure 3A, Figure 3B, Figure 3C, Figure 3D, Figure 3E, S1 Type I Fiber %]
